# Supplementary material for: Integrated Analysis of Mismatch Repair System in Malignant Astrocytomas
Source: PLoS One. 2013 Sep 20;8(9):e76401. doi: 10.1371/journal.pone.0076401 (PMC3779191; doi:10.1371/journal.pone.0076401)
Supplement: Table S1 — Detailed clinical characteristics of the study and validation cohort of astrocytoma patients. (XLS) [file pone.0076401.s001.xls]

## Sheet: Study cohort
Patient	Tumor	WHO grade	Age (years)	Gender	Tumor location	Overall survival (months)	Patient status	Surgery	Treatment
1	Low-grade astrocytoma	II	39	Male	Right parietal lobe	63.87	Dead	Subtotal resection	Radiotherapy+BCNU
2	Low-grade astrocytoma	II	32	Male	Right parietal lobe	22.27	Alive	Subtotal resection	No treatment
3	Low-grade astrocytoma	II	47	Male	Right frontal lobe	97.87	Alive	Total resection	No treatment
4	Low-grade astrocytoma	II	25	Female	Left temporal lobe	98.87	Dead	Subtotal resection	Radiotherapy
5	Low-grade astrocytoma	II	33	Female	Right temporal lobe	57.1	Dead	Total resection	Radiotherapy+Temozolomide
6	Low-grade astrocytoma	II	31	Male	Right frontal lobe	91.27	Alive	Subtotal resection	Radiotherapy+Temozolomide
7	Low-grade astrocytoma	II	30	Female	Left frontal lobe	36.2	Dead	Total resection	No treatment
8	Low-grade astrocytoma	II	55	Female	Cerebelum	61.4	Dead	Subtotal resection	Radiotherapy+Temozolomide
9	Low-grade astrocytoma	II	43	Male	Right frontal lobe	71	Alive	Total resection	No treatment
10	Low-grade astrocytoma	II	35	Female	Right temporal lobe	122.93	Dead	Total resection	No treatment
11	Low-grade astrocytoma	II	47	Male	Left frontal lobe	129.23	Alive	Total resection	No treatment
12	Low-grade astrocytoma	II	35	Female	Left temporal lobe	72.17	Alive	Total resection	No treatment
13	Low-grade astrocytoma	II	35	Female	Left temporal lobe	3.03	Dead	Subtotal resection	No treatment
14	Low-grade astrocytoma	II	52	Male	Left temporal lobe	34.67	Alive	Total resection	Radiotherapy
15	Low-grade astrocytoma	II	41	Female	Right frontal lobe	30.4	Alive	Total resection	Radiotherapy+Temozolomide
16	Low-grade astrocytoma	II	28	Male	Left temporal lobe	64.6	Alive	Subtotal resection	Radiotherapy
17	Low-grade astrocytoma	II	40	Male	Left parieto-occipital lobe	63.67	Alive	Partial resection	Radiotherapy
18	Low-grade astrocytoma	II	15	Male	Cerebellar hemisphere	90	Alive	Total resection	No treatment
19	Low-grade astrocytoma	II	17	Female	Cerebellar vermis	61.83	Alive	Total resection	No treatment
20	Low-grade astrocytoma	II	49	Male	Left parieto-occipital lobe	53.5	Alive	Total resection	Radiotherapy
21	High-grade astrocytoma	III	63	Male	Left temporal lobe	4.13	Dead	Subtotal resection	No treatment
22	High-grade astrocytoma	III	73	Male	Left occipital lobe	12.7	Dead	Total resection	Radiotherapy
23	High-grade astrocytoma	III	74	Male	Right parietal lobe	5.17	Dead	Total resection	Radiotherapy
24	High-grade astrocytoma	III	48	Male	Right temporal lobe	15.67	Dead	Total resection	Radiotherapy
25	High-grade astrocytoma	III	57	Male	Left frontal lobe	14	Dead	Total resection	Radiotherapy
26	High-grade astrocytoma	III	55	Male	Right temporal lobe	17.77	Alive	Total resection	Radiotherapy
27	High-grade astrocytoma	III	47	Female	Right occipital lobe	10.7	Dead	Total resection	Radiotherapy+Temozolomide
28	High-grade astrocytoma	III	45	Male	Left parieto-occipital lobe	8.5	Dead	Subtotal resection	No treatment
29	High-grade astrocytoma	III	55	Female	Right frontal lobe	33.83	Dead	Total resection	Radiotherapy+Temozolomide
30	High-grade astrocytoma	III	68	Male	Right temporal lobe	13.03	Dead	Total resection	Radiotherapy
31	High-grade astrocytoma	III	66	Female	Right temporal lobe	13.63	Dead	Total resection	No treatment
32	High-grade astrocytoma	III	66	Male	Left frontal lobe	17.43	Dead	Subtotal resection	Radiotherapy+Temozolomide
33	High-grade astrocytoma	III	37	Female	Left frontal lobe	38.93	Dead	Subtotal resection	Radiotherapy+Temozolomide
34	High-grade astrocytoma	III	46	Male	Cerebellar hemisphere	67.87	Dead	Total resection	Radiotherapy+Temozolomide
35	High-grade astrocytoma	III	55	Female	Right frontal lobe	11.43	Dead	Subtotal resection	Radiotherapy+Temozolomide
36	High-grade astrocytoma	III	66	Female	Left parieto-occipital lobe	0.5	Dead	Partial resection	No treatment
37	High-grade astrocytoma	III	73	Male	Right temporal lobe	3.83	Dead	Total resection	Radiotherapy
38	High-grade astrocytoma	III	14	Male	Cerebellar hemisphere	14.37	Dead	Total resection	Radiotherapy+Temozolomide
39	High-grade astrocytoma	III	62	Female	Right temporal lobe	5	Dead	Total resection	Radiotherapy
40	High-grade astrocytoma	IV	62	Male	Right frontal lobe	4.13	Dead	Subtotal resection	Radiotherapy
41	High-grade astrocytoma	IV	55	Male	Right frontal lobe	2.1	Dead	Partial resection	Radiotherapy
42	High-grade astrocytoma	IV	54	Male	Left frontal lobe	137.3	Alive	Total resection	Radiotherapy+Temozolomide
43	High-grade astrocytoma	IV	76	Male	Right frontal lobe	8.2	Dead	Total resection	No treatment
44	High-grade astrocytoma	IV	69	Male	Right frontal lobe	6.87	Dead	Total resection	Radiotherapy
45	High-grade astrocytoma	IV	45	Male	Left temporal lobe	16.67	Dead	Total resection	Radiotherapy
46	High-grade astrocytoma	IV	60	Female	Right frontal lobe	14.7	Alive	Total resection	Radiotherapy
47	High-grade astrocytoma	IV	64	Male	Right frontal lobe	11.47	Dead	Total resection	Radiotherapy
48	High-grade astrocytoma	IV	71	Male	Left frontal lobe	21.9	Alive	Total resection	Radiotherapy
49	High-grade astrocytoma	IV	72	Male	Right occipital lobe	8.37	Dead	Subtotal resection	Radiotherapy
50	High-grade astrocytoma	IV	79	Female	Right frontal lobe	1.57	Dead	Subtotal resection	Radiotherapy
51	High-grade astrocytoma	IV	64	Male	Left parietal lobe	22.5	Dead	Subtotal resection	Radiotherapy+Temozolomide
52	High-grade astrocytoma	IV	71	Female	Right occipital lobe	10.07	Alive	Total resection	Radiotherapy
53	High-grade astrocytoma	IV	51	Male	Left frontal lobe	16.9	Dead	Total resection	Radiotherapy
54	High-grade astrocytoma	IV	59	Female	Left frontal lobe	29.47	Dead	Total resection	Radiotherapy
55	High-grade astrocytoma	IV	49	Female	Other hemispheric location	9.83	Dead	Partial resection	Radiotherapy
56	High-grade astrocytoma	IV	34	Male	Other hemispheric location	0.7	Dead	Total resection	No treatment
57	High-grade astrocytoma	IV	66	Male	Right frontal lobe	24.63	Dead	Total resection	Radiotherapy
58	High-grade astrocytoma	IV	56	Male	Right parietal lobe	14.17	Dead	Total resection	Radiotherapy
59	High-grade astrocytoma	IV	55	Male	Right parietal lobe	8.03	Dead	Total resection	Radiotherapy
60	High-grade astrocytoma	IV	52	Male	Left parietal lobe	16.87	Dead	Total resection	Radiotherapy
61	High-grade astrocytoma	IV	51	Female	Right temporal lobe	6.67	Dead	Total resection	Radiotherapy
62	High-grade astrocytoma	IV	55	Male	Right temporal lobe	0.3	Dead	Total resection	No treatment
63	High-grade astrocytoma	IV	52	Female	Cerebellar vermis	29.07	Dead	Total resection	Radiotherapy
64	High-grade astrocytoma	IV	67	Female	Right occipital lobe	9.83	Dead	Total resection	Radiotherapy
65	High-grade astrocytoma	IV	65	Male	Left temporal lobe	5.57	Dead	Total resection	Radiotherapy
66	High-grade astrocytoma	IV	70	Male	Left parietal lobe	7.97	Dead	Subtotal resection	Radiotherapy
67	High-grade astrocytoma	IV	76	Male	Right temporal lobe	5.57	Dead	Total resection	Radiotherapy
68	High-grade astrocytoma	IV	67	Male	Right temporal lobe	4.07	Dead	Total resection	Radiotherapy
69	High-grade astrocytoma	IV	73	Female	Right occipital lobe	8.7	Dead	Subtotal resection	Radiotherapy
70	High-grade astrocytoma	IV	70	Female	Right temporal lobe	18.8	Dead	Total resection	Radiotherapy
71	High-grade astrocytoma	IV	43	Male	Left temporal lobe	8.27	Dead	Partial resection	Radiotherapy
72	High-grade astrocytoma	IV	67	Female	Left temporal lobe	5.9	Dead	Total resection	Radiotherapy
73	High-grade astrocytoma	IV	62	Male	Right temporal lobe	0.2	Dead	Subtotal resection	No treatment
74	High-grade astrocytoma	IV	66	Female	Right temporal lobe	20.7	Dead	Partial resection	Radiotherapy+Temozolomide
75	High-grade astrocytoma	IV	69	Male	Right occipital lobe	20.43	Dead	Total resection	Radiotherapy+Temozolomide
76	High-grade astrocytoma	IV	48	Male	Left temporal lobe	7.4	Dead	Total resection	No treatment
77	High-grade astrocytoma	IV	74	Female	Right frontal lobe	12.27	Dead	Total resection	Radiotherapy
78	High-grade astrocytoma	IV	63	Female	Right temporal lobe	8.77	Dead	Total resection	Radiotherapy
79	High-grade astrocytoma	IV	68	Male	Right temporal lobe	10.2	Dead	Total resection	Radiotherapy
80	High-grade astrocytoma	IV	69	Female	Right frontal lobe	14.93	Dead	Total resection	Radiotherapy
81	High-grade astrocytoma	IV	35	Female	Left temporal lobe	10.1	Dead	Subtotal resection	Radiotherapy+PCV
82	High-grade astrocytoma	IV	62	Male	Right frontal lobe	12.7	Dead	Total resection	Radiotherapy+PCV
83	High-grade astrocytoma	IV	61	Male	Left temporal lobe	13.8	Dead	Total resection	Radiotherapy
84	High-grade astrocytoma	IV	27	Female	Left temporal lobe	101.53	Dead	Total resection	Radiotherapy+Temozolomide
85	High-grade astrocytoma	IV	67	Female	Right frontal lobe	14.57	Dead	Total resection	Radiotherapy
86	High-grade astrocytoma	IV	54	Male	Left frontal lobe	9.2	Dead	Total resection	Radiotherapy
87	High-grade astrocytoma	IV	59	Male	Left frontal lobe	6.4	Dead	Total resection	Radiotherapy+Temozolomide
88	High-grade astrocytoma	IV	69	Male	Right temporal lobe	15.97	Dead	Total resection	Radiotherapy
89	High-grade astrocytoma	IV	72	Male	Right frontal lobe	13.27	Dead	Total resection	Radiotherapy+Temozolomide
90	High-grade astrocytoma	IV	69	Female	Right parietal lobe	3.6	Dead	Subtotal resection	Radiotherapy
91	High-grade astrocytoma	IV	65	Male	Other hemispheric location	13.67	Dead	Subtotal resection	Radiotherapy
92	High-grade astrocytoma	IV	61	Male	Right temporal lobe	4.77	Alive	Subtotal resection	Radiotherapy
93	High-grade astrocytoma	IV	55	Female	Left frontal lobe	11	Dead	Total resection	Radiotherapy+Temozolomide
94	High-grade astrocytoma	IV	53	Male	Right temporal lobe	7.77	Dead	Total resection	Radiotherapy+Temozolomide
95	High-grade astrocytoma	IV	68	Female	Left frontal lobe	22.7	Dead	Subtotal resection	Radiotherapy+Temozolomide
96	High-grade astrocytoma	IV	57	Male	Right frontal lobe	59.1	Alive	Total resection	Radiotherapy+Temozolomide

## Sheet: Validation cohort
Patient	Tumor	WHO grade	Age (years)	Gender	Tumor location	Overall survival (months)	Patient status	Surgery	Treatment
1	High-grade astrocytoma	III	36	Female	Left parietal lobe	12.9333	Died	Total resection	Radiotherapy
2	High-grade astrocytoma	III	62	Female	Left parieto-occipital lobe	14.2667	Died	Biopsy	Radiotherapy
3	High-grade astrocytoma	III	56	Female	Right frontal lobe	9.16667	Died	Total resection	Radiotherapy
4	High-grade astrocytoma	III	28	Male	Left fronto-parietal lobe	57.7667	Died	Total resection	Radiotherapy+Temozolomide
5	High-grade astrocytoma	III	78	Male	Left temporal lobe	8.3	Died	Biopsy	Radiotherapy
6	High-grade astrocytoma	III	52	Female	Right frontal lobe	46.5667	Died	Total resection	Radiotherapy+Temozolomide
7	High-grade astrocytoma	III	51	Female	Right fronto-parietal lobe	38.9333	Died	Biopsy	Radiotherapy+Temozolomide
8	High-grade astrocytoma	III	71	Male	Left parietal lobe	4.3	Died	Biopsy	Radiotherapy+Temozolomide
9	High-grade astrocytoma	III	45	Female	Left frontal lobe	15.6333	Died	Partial resection	Radiotherapy+Temozolomide
10	High-grade astrocytoma	III	69	Male	Right temporal lobe	54	Alive	Total resection	Radiotherapy+Temozolomide
11	High-grade astrocytoma	III	38	Male	Other hemispheric location	42.6333	Alive	Biopsy	Radiotherapy+Temozolomide
12	High-grade astrocytoma	III	61	Male	Left temporal lobe	4.46667	Died	Biopsy	Radiotherapy+Temozolomide
13	High-grade astrocytoma	IV	53.3096	Male	Right parietal lobe	18.3	Died	Total resection	Radiotherapy+Temozolomide
14	High-grade astrocytoma	IV	58.0055	Male	Right temporal lobe	13.3333	Died	Subtotal resection	Radiotherapy+Temozolomide
15	High-grade astrocytoma	IV	58.9479	Female	Right frontal lobe	15.0667	Died	Subtotal resection	Radiotherapy+Temozolomide
16	High-grade astrocytoma	IV	61	Male	Left frontal lobe	14.2333	Alive	Subtotal resection	Radiotherapy+Temozolomide
17	High-grade astrocytoma	IV	63	Female	Other hemispheric location	23.5667	Alive	Subtotal resection	Radiotherapy+Temozolomide
18	High-grade astrocytoma	IV	58.4164	Male	Left frontal lobe	11.4667	Alive	Total resection	Radiotherapy+Temozolomide
19	High-grade astrocytoma	IV	66.3534	Male	Right parieto-occipital lobe	19	Alive	Total resection	Radiotherapy+Temozolomide
20	High-grade astrocytoma	IV	56.3123	Male	Right parieto-occipital lobe	19.4667	Died	Total resection	Radiotherapy+Temozolomide
21	High-grade astrocytoma	IV	60.9699	Female	Left temporal lobe	10.0667	Alive	Subtotal resection	Radiotherapy+Temozolomide
22	High-grade astrocytoma	IV	54.0493	Male	Right temporal lobe	6.23333	Died	Subtotal resection	Radiotherapy+Temozolomide
23	High-grade astrocytoma	IV	50.3479	Male	Other hemispheric location	20.7667	Died	Subtotal resection	Radiotherapy+Temozolomide
24	High-grade astrocytoma	IV	60.5178	Female	Right parieto-occipital lobe	42	Alive	Total resection	Radiotherapy+Temozolomide
25	High-grade astrocytoma	IV	54.5425	Male	Right parieto-occipital lobe	21.1	Alive	Total resection	Radiotherapy+Temozolomide
26	High-grade astrocytoma	IV	51.6384	Male	Left temporal lobe	18.7	Alive	Total resection	Radiotherapy+Temozolomide
27	High-grade astrocytoma	IV	46.9781	Female	Left frontal lobe	44.9333	Alive	Total resection	Radiotherapy+Temozolomide
28	High-grade astrocytoma	IV	68.8658	Female	Right temporal lobe	12.5667	Alive	Total resection	Radiotherapy+Temozolomide
29	High-grade astrocytoma	IV	48.9205	Male	Other hemispheric location	6.63333	Died	Biopsy	Radiotherapy+Temozolomide
30	High-grade astrocytoma	IV	41.9836	Male	Right temporal lobe	6.3	Died	Subtotal resection	Radiotherapy+Temozolomide
31	High-grade astrocytoma	IV	62.7233	Male	Left frontal lobe	6.6	Died	Total resection	Radiotherapy
32	High-grade astrocytoma	IV	37.1918	Female	Left parieto-occipital lobe	34.8667	Alive	Total resection	Radiotherapy+Temozolomide
33	High-grade astrocytoma	IV	63.4247	Female	Right frontal lobe	5.63333	Died	Total resection	Radiotherapy+Temozolomide
34	High-grade astrocytoma	IV	55.4767	Male	Right parieto-occipital lobe	6.8	Alive	Subtotal resection	Radiotherapy+Temozolomide
35	High-grade astrocytoma	IV	54.389	Male	Right temporal lobe	19.5667	Died	Total resection	Radiotherapy+Temozolomide
36	High-grade astrocytoma	IV	72.4521	Female	Right frontal lobe	14.1667	Died	Total resection	Radiotherapy+Temozolomide
37	High-grade astrocytoma	IV	63.126	Female	Left frontal lobe	26.2333	Died	Total resection	Radiotherapy+Temozolomide
38	High-grade astrocytoma	IV	47	Male	Left parieto-occipital lobe	15.6	Died	Total resection	Radiotherapy+Temozolomide
39	High-grade astrocytoma	IV	44.1452	Female	Left temporal lobe	12.6	Died	Subtotal resection	Radiotherapy+Temozolomide
40	High-grade astrocytoma	IV	75.4438	Female	Right temporal lobe	3.76667	Died	Total resection	Radiotherapy
41	High-grade astrocytoma	IV	57.2603	Male	Right frontal lobe	30.1333	Alive	Subtotal resection	Radiotherapy+Temozolomide
42	High-grade astrocytoma	IV	63.589	Female	Right frontal lobe	7.73333	Died	Total resection	Radiotherapy+Temozolomide
43	High-grade astrocytoma	IV	72.9397	Female	Left frontal lobe	3.33333	Alive	Biopsy	Radiotherapy+Temozolomide
44	High-grade astrocytoma	IV	62.5945	Male	Left parieto-occipital lobe	21.9333	Alive	Total resection	Radiotherapy+Temozolomide
45	High-grade astrocytoma	IV	47.3342	Female	Left parieto-occipital lobe	55.8	Alive	Total resection	Radiotherapy+Temozolomide
46	High-grade astrocytoma	IV	48	Female	Right temporal lobe	14.3667	Died	Total resection	Radiotherapy+Temozolomide
47	High-grade astrocytoma	IV	42	Female	Right frontal lobe	81.9333	Alive	Total resection	Radiotherapy+Temozolomide
48	High-grade astrocytoma	IV	60	Male	Left fronto-temporal lobe	14.2333	Died	Subtotal resection	Radiotherapy+Temozolomide
49	High-grade astrocytoma	IV	64	Female	Right parieto-occipital lobe	28.5667	Died	Subtotal resection	Radiotherapy+Temozolomide
50	High-grade astrocytoma	IV	47	Female	Left temporo-parietal lobe	60.5	Alive	Total resection	Radiotherapy+Temozolomide
51	High-grade astrocytoma	IV	61	Female	Right frontal lobe	27.7667	Died	Biopsy	Radiotherapy+Temozolomide
52	High-grade astrocytoma	IV	70	Female	Right frontal lobe	18.2	Died	Total resection	Radiotherapy
53	High-grade astrocytoma	IV	68	Male	Right temporal lobe	14	Died	Total resection	Radiotherapy+Temozolomide
54	High-grade astrocytoma	IV	63	Female	Left frontal lobe	12.4	Died	Total resection	Radiotherapy+Temozolomide
55	High-grade astrocytoma	IV	72	Male	Left temporal lobe	3.93333	Died	Total resection	Radiotherapy+Temozolomide
56	High-grade astrocytoma	IV	49	Male	Left temporal lobe	9.23333	Died	Subtotal resection	Radiotherapy+Temozolomide
57	High-grade astrocytoma	IV	67	Female	Right fronto-temporal lobe	2.66667	Died	Partial resection	Radiotherapy+Temozolomide
58	High-grade astrocytoma	IV	76	Female	Right temporal lobe	31.5333	Alive	Total resection	Radiotherapy+Temozolomide
59	High-grade astrocytoma	IV	69	Female	Right parietal lobe	7.3	Died	Biopsy	No treatment
60	High-grade astrocytoma	IV	71	Female	Right temporal lobe	14.2667	Died	Total resection	Radiotherapy
61	High-grade astrocytoma	IV	64	Female	Left frontal lobe	3.5	Died	Partial resection	Radiotherapy+Temozolomide
62	High-grade astrocytoma	IV	60	Female	Left temporal lobe	12.2	Died	Biopsy	Radiotherapy
63	High-grade astrocytoma	IV	59	Male	Left parieto-temporal lobe	2.3	Died	Biopsy	Radiotherapy
64	High-grade astrocytoma	IV	75	Male	Right temporo-occipital lobe	3.03333	Died	Biopsy	Radiotherapy
65	High-grade astrocytoma	IV	37	Female	Right temporal lobe	11.2333	Died	Biopsy	Radiotherapy
66	High-grade astrocytoma	IV	36	Male	Right frontal lobe	91.1333	Died	Total resection	No treatment
67	High-grade astrocytoma	IV	54	Male	Right temporal lobe	18.9667	Died	Total resection	Radiotherapy+Temozolomide
68	High-grade astrocytoma	IV	28	Female	Left parietal lobe	12.7333	Died	Subtotal resection	Radiotherapy+Temozolomide
69	High-grade astrocytoma	IV	40	Male	Right temporal lobe	24.3333	Died	Subtotal resection	Radiotherapy+Temozolomide
70	High-grade astrocytoma	IV	66	Male	Left temporal lobe	9.9	Died	Subtotal resection	Radiotherapy+Temozolomide
71	High-grade astrocytoma	IV	63	Male	Left fronto-temporal lobe	11.4667	Died	Biopsy	Radiotherapy+Temozolomide
